# Supplementary material for: Etiology of Pneumoparotid: A Systematic Review
Source: J Clin Med. 2022 Dec 24;12(1):144. doi: 10.3390/jcm12010144 (PMC9821654; doi:10.3390/jcm12010144)
Supplement: Supplementary file 1 [file jcm-12-00144-s001.zip]

Archive with 1 entries (1 files):
- jcm-2044766-supplementary.pdf
